# Supplementary material for: Insulin-like Growth Factor 1 Ameliorates Intestinal Barrier Dysfunction in MASLD via IGF-1R/PI3K/AKT Signaling
Source: Nutrients. 2026 May 22;18(11):1667. doi: 10.3390/nu18111667 (PMC13257688; doi:10.3390/nu18111667)
Supplement: Supplementary file 1 [file nutrients-18-01667-s001.zip]

Archive with 1 entries (1 files):
- nutrients-4292814-supplementary.pdf
